# Supplementary material for: Consumption of Low-Calorie Sweetened Beverages Compared to Water Is Associated with Reduced Intake of Carbohydrates and Sugar, with No Adverse Relationships to Glycemic Responses: Results from the 2001–2012 National Health and Nutrition Examination Surveys
Source: Nutrients. 2017 Aug 24;9(9):928. doi: 10.3390/nu9090928 (PMC5622688; doi:10.3390/nu9090928)
Supplement: Supplementary file 1 [file nutrients-09-00928-s001.zip]

Archive with 1 entries (1 files):
- nutrients-216749-supplementary.pdf
